# Supplementary material for: Assessment of the Presence of Transformation Products of Certain Pharmaceutical Products (Psychotropic Family) by Suspect and Non-Targeted HRMS Screening in Wastewater Treatment Plants
Source: Toxics. 2023 Aug 18;11(8):713. doi: 10.3390/toxics11080713 (PMC10457822; doi:10.3390/toxics11080713)
Supplement: Supplementary file 1 [file toxics-11-00713-s001.zip]

Archive with 1 entries (1 files):
- toxics-2311378-supplementary.pptx
